# Supplementary material for: Canagliflozin Inhibited the Activity of Hemolysin and Reduced the Inflammatory Response Caused by Streptococcus suis
Source: Int J Mol Sci. 2023 Aug 22;24(17):13074. doi: 10.3390/ijms241713074 (PMC10487456; doi:10.3390/ijms241713074)
Supplement: Supplementary file 1 [file ijms-24-13074-s001.zip]

Archive with 1 entries (1 files):
- ijms-2548570-supplementary.pdf
